# Supplementary material for: Evidence for a gene influencing heart rate on chromosome 5p13-14 in a meta-analysis of genome-wide scans from the NHLBI Family Blood Pressure Program
Source: BMC Med Genet. 2006 Mar 1;7:17. doi: 10.1186/1471-2350-7-17 (PMC1413518; doi:10.1186/1471-2350-7-17)
Supplement: Additional File 1 — Multipoint LOD scores for all study participants Each network is shown by race (CA for Caucasian and AA for African-American). Distance is given in cM. This is an Excel™ file and Microsoft® Excel™ should be used for viewing. [file 1471-2350-7-17-S1.xls]

## Sheet: Sheet1
Multipoint LOD scores for all study participants. Each network is shown by race (CA for Caucasian and AA for African-American). Distance is given in cM.
			GenNet		GENOA		GenNet		Meta-Analysis
Chr	Dist.	Marker	CA	AA	CA	AA	CA	AA	CA	AA	All
1	4.22	AFM280WE5	0	0.44	0	0	0	0	0	0.0741062	0
	16.22	GGAA3A07	0	0.54	0	0.23	0	0.05	0	0.64972	0.203989
	29.93	GATA27E01	0	0.87	0	0.13	0	0	0	0.486054	0.048457
	37.05	GATA29A05	0	0.67	0	0.18	0	0	0	0.420964	0.0294425
	45.33	GGAT2A07	0	0.65	0	0.35	0	0	0	0.633447	0.166663
	55.1	AFM200YF12	0	0.92	0.04	0	0	0	0	0.575531	0.138647
	56.74	ATA20F08	0	0.93	0.05	0	0	0	0	0.560794	0.131738
	72.59	GATA129H04	0	0.9	0.01	0.01	0	0	0	0.313361	0.0533409
	75.66	GATA72H07	0	0.34	0	0	0	0	0	9.48694e-08	0
	89.49	GATA165C03	0	0.33	0	0	0.11	0	0	0.00141388	0
	102.02	GATA61A06	0.12	1.03	0.17	0	0	0.26	0.0250667	0.476784	0.328787
	109.04	GATA109	0.04	0.97	0.28	0	0.23	0.52	0.181698	0.789523	0.797646
	113.69	GATA6A05	0.11	0.9	0.42	0	0.18	0.23	0.287647	0.489415	0.666272
	125.51	ATA2E04	0.22	0.88	0.55	0	0.54	0	0.621998	0.200812	0.68401
	136.88	ATA29D04	0.05	0.76	0.2	0	0.39	0	0.229957	0.12239	0.277288
	151.88	GATA12A07	0.73	0.39	0.39	0.25	0.01	0	0.278064	0.0889491	0.279153
	164.09	GATA43A04	0.13	0.19	0.23	0.25	0	0	0.148682	0.0196091	0.100411
	170.84	GGAA5F09	0	0.43	0.74	0.24	0	0.01	0.737653	0.143372	0.706499
	175.62	GGAA22G10	0.03	0.17	0.54	0.24	0	0.13	0.441447	0.0683095	0.375522
	177.86	AFMA057ZE5	0.05	0.16	0.55	0.37	0	0.15	0.448058	0.191807	0.530248
	192.05	ATA4E02	0.46	0.09	0.4	0.11	0.59	0.12	0.73535	0.214995	0.794076
	202.19	GATA7C01	0	0	0.3	0	0.47	0.16	0.0919183	0	0.00404546
	212.44	GATA48B01	0	0.01	0.03	0	0.56	0	0.0190741	0	0
	218.46	GGAA23C07	0	0	0	0	0.15	0	9.48694e-08	0	0
	226.16	GATA124F08	0	0.05	0	0	0.03	0	0.000811729	0	0
	233.38	GATA87F04	0	0	0	0	0	0	0	0	0
	239.66	GATA4H09	0.01	0	0	0	0.02	0	0.0507156	0	0
	247.23	ATA29C07	0	0	0	0	0	0	0	0	0
	254.64	AFM203YG9	0.01	0	0	0	0	0.03	0	0	0
	267.51	GATA4A09	0	0	0.05	0	0	0	0	0	0
	274.53	GATA50F11	0.05	0	0	0	0	0.02	0	0	0
2	3.76	GATA165C07	0	0	0	0.09	0	0	0	0	0
	17.88	GATA116B01	0	0	0	0.44	0.36	0	0.105769	0	0.00675317
	27.6	GGAA20G10	0.01	0	0	0.02	0.68	0	0.173245	0	0
	38.33	GATA11H10	0.04	0	0	0.19	0.64	0	0.0239188	0	0
	47.97	GATA8F07	0.08	0	0	0.33	0.47	0	0.0733974	0	0
	55.51	GATA86E02	0	0	0.03	0	0.15	0	0.0414674	0	0
	64.29	AFM205ZB4	0.05	0	0.01	0.12	0	0	0.0594679	0	0
	64.39	ATA4F03	0.05	0	0.01	0.11	0	0	0.0594679	0	0
	70.31	AFM337YH5	0.07	0	0.01	0.43	0	0	0.082379	0	0.00250499
	73.61	ATA27D04	0.08	0	0	0.49	0	0	0.095821	0	0.00373398
	80.69	AFM275ZA9	0.25	0	0.01	0.24	0	0	0.155271	4.81639e-06	0.056738
	86.82	GATA8F03	0.38	0	0	0.29	0	0.02	0.147331	0.044819	0.131278
	90.82	GATA69E12	0.52	0	0	0.08	0	0.01	0.0212783	0	0.000865532
	99.41	GATA71G04	0.01	0	0	0	0.14	0	0	0	0
	103.16	GATA88G05	0	0	0	0	0.27	0	0	0	0
	114.42	GATA176C01	0	0	0.32	0.03	0	0	0.089965	0	0.000341704
	125.18	GATA4E11	0	0	0.38	0.02	0.01	0	0.051289	0	0.00954949
	132.58	GATA27A12	0	0	0.11	0.05	0.01	0	0	0.00660972	0
	145.08	GATA4D07	0	0	0.33	0	0	0	0	0.000811729	0
	147.4	GATA8H05	0	0	0.5	0	0	0	0	0.0112804	0
	152.04	GGAA20G04	0	0	0.65	0.07	0	0	0.101738	0.0823842	0.133909
	164.51	ATA27H09	0	0	0.06	0.44	0	0	0	0.306003	0.0313285
	173	GATA71D01	0	0	0.01	0.19	0	0	0	0.267827	0.00165295
	186.21	GATA65C03	0.01	0	0	0	0	0	0	0	0
	200.43	GATA52A04	0.01	0	0	0	0	0	0	0	0
	210.43	GATA30E06	0.19	0	0	0	0.01	0.02	0.00323996	0	0
	215.78	GATA4G12	0.17	0.04	0	0	0	0	0	0	0
	227	GATA23D03	0.01	0.38	0	0	0	0	0	0.0169689	0
	236.7	GATA12H10	0.01	0.24	0	0	0	0	0	0	0
	247.85	GATA151D12	0.44	0.61	0	0.01	0.1	0	0.436235	0.0421416	0.331742
	247.95	GATA23A02	0.45	0.61	0	0.02	0.1	0	0.450928	0.0451169	0.347148
	251.94	GATA178G09	0.75	0.7	0	0.13	0.23	0	0.932301	0.0610742	0.731332
	260.63	AFM112YD4	0.55	0.55	0	0.42	0	0	0.147034	0.107136	0.194151
3	1.32	M3PTEL25	0	0	0	0	0.16	0.46	0	0.049041	0
	5.54	GATA22G12	0	0	0	0	0.07	0.37	0	0.0679928	0
	22.33	AFM234TF4	0.01	0	0	0	0	0	0	0	0
	26.25	GATA164B08	0.07	0	0	0	0	0	0	0	0
	36.65	AFM036YB8	0.22	0	0.05	0	0	0.12	0.145664	0	0.00966168
	44.81	GATA73D01	0.22	0	1.03	0	0	0	0.370899	0	0.01736
	57.92	GATA27C08	0.01	0.01	0.52	0	0	0	0	0	0
	61.52	GATA8B05	0.09	0.01	0.25	0	0	0	0	0	0
	70.61	ATA10H11	0.01	0	1.39	0.03	0	0.04	0.0419468	0	0.00119423
	78.64	GATA6F06	0.19	0	0.38	0.15	0	0.23	0.0295474	0.00323996	0.00996981
	89.91	AFM306YG5	0.49	0	0.23	0.11	0	1.29	0.22332	0.389554	0.514164
	90.01	GATA148E04	0.51	0	0.23	0.11	0	1.3	0.243298	0.395698	0.539753
	91.18	AFM191YG5	0.4	0	0.17	0.04	0	1.29	0.141248	0.3684	0.409467
	91.28	UT7805	0.39	0	0.16	0.03	0	1.28	0.13644	0.3684	0.4041
	102.64	GGAT2G03	0.28	0	0	0.01	0	0	0.0112804	0	0
	112.42	GATA128C02	0.26	0	0.01	0	0.04	0	0.136933	0.0163546	0.0882313
	119.09	GATA68D03	0.29	0	0.01	0	0.01	0.02	0.264745	0.0112804	0.158575
	124.16	GATA84B12	0.4	0	0	0.03	0.41	0.04	0.467225	0.146475	0.494835
	134.64	GATA68F07	0.23	0.03	0	0.01	0.16	0.05	0.124102	0.0508579	0.121052
	138	ATA34G06	0.19	0.19	0	0.01	0.05	0.09	0.0543242	0.116922	0.119291
	152.62	GATA4A10	0.01	0.03	0	0.01	0.73	0.22	0.221699	0.000939325	0.101005
	161.04	GATA3C02	0	0.05	0.03	0.01	0.46	0.38	0.215076	0.0924624	0.234265
	176.54	GATA3H01	0	0.33	0	0.38	1.87	0.17	0.818907	0.371716	1.04143
	181.87	GATA92B06	0	0	0.04	0.01	1.29	0	0.411022	0	0.104066
	186.04	AFM224ZB12	0	0	0.02	0	0.82	0.03	0.147034	0	0
	188.29	GATA22F11	0	0	0.01	0	0.53	0.04	0.0594049	0	0
	201.15	AFM059XA9	0	0	0.83	0	0.07	0.41	0.251893	0	0.0616297
	209.41	GATA6G12	0	0	0.89	0	0.1	0.33	0.294959	0	0.0582814
	215.84	ATA22E01	0	0	1.12	0	0.2	0.87	0.897491	0.12239	0.8039
	224.88	AFM254VE1	0	0	0.13	0	0.42	1.94	0.051289	0.617236	0.478239
4	12.93	GATA22G05	0.24	0	0	0	0	0	0	0.014966	0
	25.9	AFM157XG3	0.17	0	0.04	0	0	0.4	0.0198521	0.467244	0.311012
	33.42	GATA90B10	0.11	0	0.04	0	0	0.02	0.0605799	0.115532	0.124466
	42.74	ATA27C07	0	0	0.42	0	0	0	0.0577445	0	0
	50.53	GATA72G09	0	0	0.17	0	0.24	0	0.00814444	0	0
	56.95	AFM161YF6	0.02	0.06	0.15	0	0.18	0	0.00116283	0	0
	60.16	GATA7D01	0.04	0.2	0.18	0	0.12	0	0	0	0
	72.52	GATA28F03	0.12	0.82	0.77	0	0.08	0	0.21105	0.246641	0.377722
	78.43	GATA24H01	0.32	0.66	0.78	0	0.01	0	0.552541	0.200812	0.626749
	88.35	GATA10G07	0.07	0.8	0.56	0	0	0	0.320996	0.220852	0.45253
	93.48	ATA2A03	0.04	0.34	0.55	0	0	0.01	0.214172	0.0235784	0.148827
	104.94	GATA2F11	0	0.45	0.17	0	0	1.25	0	0.400347	0.118444
	114.04	GATA62A12	0	0.02	0.19	0	0	0.31	0	0.039889	0
	117.06	AFM164TF6	0	0.01	0.22	0.02	0	0.44	0	0.155548	0.00667495
	129.92	ATA26B08	0	0.03	0.25	0.06	0	0.82	0	0.630455	0.165184
	143.31	GATA11E09	0	0.32	0.59	0.03	0	0.47	0	0.668863	0.348841
	145.98	GATA107	0	0.51	0.3	0.02	0.03	0.54	0.000713674	0.757801	0.433962
	157.99	AFM196XE1	0	0	0	0	0.15	0.67	0.00141388	0.000811729	0
	158.09	GATA8A05	0	0	0	0	0.15	0.66	0.00141388	0.000811729	0
	167.55	GATA27G03	0	0	0	0	0.33	0.54	0.24142	0	0.0636261
	176.19	GGAA19H07	0.04	0	0	0	0.28	0.44	0.40983	0	0.14646
	181.93	GATA42H02	0.21	0	0	0	0.63	0.81	0.868329	0	0.485116
	195.06	AFM165XC11	0.91	0	0	0	0.03	0.97	0.877906	0.119684	0.784518
	206.98	AFM238VE3	0.23	0.06	0	0	0	0.61	0.000370291	0.0159734	0.00164458
	208.07	GATA5B02	0.18	0.06	0	0	0	0.55	0	0.00892417	0
5	0	AFM028XB12	0	0	0	0	0.09	0.38	0	0	0
	0.1	ATA20G07	0	0	0	0	0.09	0.38	0	0	0
	7.77	GATA145D10	0.07	0	0	0	0.1	0.58	0	0	0
	14.3	GATA84E11	0.14	0	0	0.11	0.31	0.8	0.0099891	0.192388	0.111118
	19.02	GATA3A04	0.03	0	0	0.15	0.52	0.22	0.00795494	0.0655887	0.0340741
	22.88	GATA3E10	0.01	0	0	0.3	0.43	0.18	0.0452629	0.0879783	0.0888798
	36.25	GATA134B03	0.15	0	0.17	1.46	0.75	0	0.292901	0.466555	0.651628
	39.99	GATA145D09	0.29	0	0.14	1.86	1.12	0.04	0.513079	0.865942	1.2318
	45.34	GATA7C06	0.25	0	0.14	1.07	1.08	0.46	0.313486	1.14273	1.25282
	59.3	GATA21D04	0	0	0.77	0.75	0.61	1.48	0.0667508	1.74761	1.37918
	69.23	GATA67D03	0	0	0.64	0.21	0.41	0.65	0.284306	0.557539	0.721819
	85.25	GATA52A12	0	0	0.4	0.07	0.25	0.07	0.496427	0.0106261	0.307169
	97.82	GATA89G08	0	0	0.34	0.13	0.47	0.54	0.796108	0.237124	0.87065
	114.75	ATA4D10	0.19	0.01	0.04	0.35	0.1	0.99	0.616066	0.375871	0.867829
	116.98	GATA68A03	0.14	0.01	0.05	0.22	0.19	1.33	0.795244	0.412472	1.06415
	129.83	GATA62A04	0.01	0	0.13	0.01	0.48	0.69	0.455671	0.00645285	0.266911
	139.33	GATA2H09	0	0.01	0.01	0.02	0.04	0.59	0.00892417	0	0
	147.49	ATA23A10	0.05	0.63	0.01	0	0.35	0.28	0.245617	0.405523	0.550605
	159.77	GATA6E05	0	0	0	0	0.74	0	0.826189	0	0.268218
	172.13	GATA7H10	0	0	0	0	0.71	0	0.362757	0	0.0156354
	174.8	GATA11A11	0	0	0	0	0.55	0	0.294959	0	0.00436374
	182.89	MFD154	0	0	0	0	0.08	0	0.000190135	0	0
	195.49	AFM164XB8	0	0	0	0.04	0	0.98	0	0.499115	0.134427
6	9.18	SE30	0	0.04	0	0	0.42	0	0.0610742	0	0
	18.22	AFM349XH5	0	0	0	0	0.11	0	0.0131171	0	0
	25.08	ATA50C05	0	0	0	0.01	0	0	0	0	0
	29.93	AFM200WC9	0	0	0	0.12	0.06	0	0.0175121	0.00960508	0.00983498
	34.23	GATA29A01	0	0	0	0.1	0.15	0	0.0259716	0.00960508	0.0144117
	42.27	GATA163B10	0	0	0	0.08	0.26	0	0.0259716	0	0.000444238
	53.81	GGAA15B08	0	0	0.01	0	0.29	0	0.000811729	0	0
	63.28	GGAT3H10	0	0	0	0	0.09	0	0	0	0
	73.13	GATA11E02	0	0	0	0	0	0	0	0	0
	80.45	GATA64D02	0	0	0	0	0	0	0	0	0
	88.63	ATA28B11	0	0	0	0.03	0	0	0	0	0
	102.81	GATA68H04	0	0	0	0.75	0.22	0	0.0425086	0.489212	0.370183
	112.2	ATA11D10	0	0	0	0.7	0.27	0	0.00529847	0.368565	0.207159
	118.64	GATA31	0	0.09	0	0.96	0.03	0	0	0.823534	0.266745
	128.93	GATA23F08	0	0.99	0	1.12	0	0	0	1.39042	0.504701
	137.74	GATA32B03	0	1.27	0	0.43	0	0	0	0.869989	0.21023
	146.06	GATA184A08	0	1.97	0	0	0	0	0	0.933019	0.242377
	154.64	GATA165G02	0	1.31	0.21	0	0	0	0	0.842018	0.360585
	166.39	AFM242ZG5	0	0.73	0.14	0	0	0.24	0	0.881538	0.441303
	173.31	GATA81B01	0	0.62	0.98	0	0	0.22	0.113982	0.54142	0.513425
	187.23	ATA22G07	0	0.11	0.6	0	0	0.16	0.0310265	0.0248633	0.0297718
7	7.44	GATA24F03	0	0	0	0	0.01	0	0	0	0
	17.74	AFM217YC5	0.09	0.01	0	0.02	0	0	0	0	0
	29.28	GATA137H02	0.03	0.01	0	0.45	0	0	0	0	0
	33.09	GATA41G07	0.01	0.03	0	0.47	0	0	0	0.00216815	0
	34.69	AFM162XA7	0	0.04	0	0.63	0	0	0	0.0187291	0
	41.69	AFM224XG5	0	0.07	0	1.26	0	0	0	0.314929	0.00706437
	41.79	GGAA3F06	0	0.07	0	1.26	0	0	0	0.32073	0.00795184
	50.29	GATA13G11	0	0.03	0	0.71	0.09	0	0	0.0703946	0.00286437
	57.79	GATA31A10	0.01	0.01	0	1.54	0.01	0	0	0.380249	0.158562
	69.56	GATA24D12	0.05	0	0.01	1.24	0.06	0	0.251048	0.144217	0.316765
	78.65	GATA118G10	0.02	0	0.12	0.12	0.48	0	0.585225	0	0.083209
	90.95	GATA73D10	0	0	0.01	1.21	0.76	0	0.246303	0.014966	0.154607
	98.44	AFM165YH12	0.01	0	0.11	1.25	0.66	0	0.263566	0.0544822	0.22643
	98.54	GATA3F01	0.01	0	0.11	1.24	0.66	0	0.263566	0.0544822	0.22643
	109.12	GATA5D08	0	0	0.47	0.65	0.49	0	0.3065	0.00216982	0.156477
	113.92	GATA23F05	0.04	0	0.02	0.95	0.64	0	0.178236	0.0823842	0.194901
	124.08	AFM098XG9	0.05	0	0	0.1	0.31	0	0.0452629	0	0
	125.15	GATA44F09	0.05	0	0	0.05	0.27	0	0.0325105	0	0
	128.41	GGAA6D03	0.05	0	0	0.01	0.14	0	0.00718944	0	0
	136.95	GATA43C11	0	0	0	0	0.72	0	0.113982	0	0
	147.22	AFM312WB5	0.28	0.15	0.2	0.04	0.2	0.01	0.0964944	0.0963108	0.14171
	149.9	GATA32C12	0.42	0.32	0.3	0	0.13	0.01	0.209516	0.147122	0.284748
	155.1	GATA112F07	0.82	0.47	0.29	0	0.28	0.01	0.514715	0.230518	0.627988
	163.03	GATA189C06	0.42	0.47	0.1	0	0.26	0	0.413444	0.0259716	0.286976
	173.71	GATA30D09	0.02	0.52	0.76	0	0.99	0	0.937959	0.0544822	0.723112
	180.24	AFMA345XE1	0	0.12	0.28	0	0.91	0	0.396345	0	0.134812
	181.97	MFD265	0	0.05	0.18	0	0.82	0	0.290376	0	0.0564565
8	0.73	AFM143XD8	0	0	0	0.19	0	0.47	0	0	0
	8.34	AFM198WD2	0	0	0	0	0	0.81	0	0.0610742	0
	22.41	GATA25C10	0	0	0	0	0	0.98	0	0.200812	0
	26.43	GATA23D06	0	0.01	0	0.34	0	1.68	0	0.607142	0.0916836
	37.04	GATA72C10	0	0.03	0	0.61	0	0.92	0	0.585452	0.0832957
	41.55	AFM107XB6	0	0.22	0	0.69	0	0.58	0	0.652491	0.110015
	43.96	COS140D4	0	0.29	0	0.87	0	0.33	0	0.747995	0.151742
	60.34	GGAA20C10	0	0.04	0	0.92	0	0.01	0	0.368066	0.0167517
	67.27	GATA8G10	0	0	0	0.63	0	0	0	0.0284552	0
	77.89	GGAA8G07	0	0	0	0.54	0	0	0	0	0
	82.26	GATA41A01	0	0	0	0.5	0	0	0	0	0
	94.08	GATA14E09	0.22	0	0	1.1	0	0	0	0.0284552	0
	110.2	GAAT1A4	0.6	0.02	0.14	0.34	0	0	0.0629923	0.182701	0.177496
	119.22	GATA26E03	0.1	0.04	0.3	0.3	0	0	0.00750001	0.22454	0.124963
	125.27	GATA6B02	0.03	0.5	0.43	0.01	0	0	0	0.335417	0.124357
	135.08	GATA7G07	0	1.28	0.33	0	0	0	0.00660972	0.433911	0.253369
	139.53	GATA21C12	0	0.12	0.31	0	0.03	0.01	0.0734725	0.00492472	0.033666
	148.12	AFM073YB7	0	0.49	0.29	0	0.63	0	0.525523	0.0421416	0.395586
	154.02	AFM175XB4	0	0.16	0.08	0	0.91	0	0.49554	0	0.193307
	164.47	UT721	0.13	0	0	0	1.11	0	0.547581	0	0.0692891
9	14.23	GATA62F03	0	0	0	0	0	0.22	0.0419468	0.191001	0.158688
	18.06	AFM344YC9	0	0	0	0	0	0.28	0	0.215791	0.0555153
	21.88	GATA187D09	0	0	0	0	0	0.33	0	0.205771	0.018129
	21.98	GATA21A06	0	0	0	0	0	0.33	0	0.200812	0.0193821
	32.24	GATA27A11	0	0.01	0	0	0	0.04	0	0	0
	44.28	GATA87E02	0	0.04	0	0	0	0.11	0	0	0
	59.34	AFMA345XB1	0	0.15	0	0.11	0	0	0	0.0407732	0
	65.79	AFM280TH5	0	0.21	0	0.05	0	0	0	0.0131171	0
	66.32	GATA7D12	0	0.22	0	0.06	0	0	0	0.0131171	0
	75.88	GATA89A11	0.1	0.37	0.03	0.37	0	0	0.101775	0.163794	0.20284
	80.31	GATA21F05	0.03	0.03	0.02	0.53	0	0	0.0961328	0.070063	0.118257
	88.92	GATA81C04	0.01	0	0	0.26	0	0	0.124798	9.70447e-05	0.0440496
	91.87	AFM183XH10	0.07	0	0	0.05	0	0	0.117953	0	0.01105
	104.48	ATA18A07	0.36	0	0.07	0	0.02	0	0.600882	0	0.0892364
	110.93	GGAA22E01	0.78	0	0.11	0	0.73	0	2.11767	0	0.989131
	117.37	AFM320YC5	0.22	0	0.08	0	0.18	0	0.494194	0	0.0510651
	120.04	GATA48D07	0.05	0.02	0.05	0	0.03	0	0.0400884	0.00329262	0.0147189
	127.98	GATA64G07	0.02	0.04	0	0	0.05	0	0	0.0580062	0.000741998
	132.09	AFMA061XD9	0.01	0.24	0	0	0.3	0	9.70447e-05	0.078973	0.0232687
	136.47	AFM029XG1	0	0.5	0	0	0.53	0	0.00307315	0.0610742	0.0241996
	140.86	AFMA131YG9	0	0.59	0	0	0.66	0	0.00307315	0.105769	0.0466407
	146.83	ATA59H06	0	0.25	0	0	0.86	0	0.00411788	0.00660972	0.00150311
	147.91	AFM122XF4	0	0.28	0	0	0.87	0	0.00411788	0.0112804	0.00321247
	161.71	AFM073YB11	0	0.44	0	0.08	0.51	0	0	0.0451169	0.000365324
	163.84	AFM303ZG9	0	0.4	0	0.11	0.43	0	0	0.0364227	0
10	4.32	GATA88F09	0	0	0	1.15	0	0.46	0	0.786412	0.169584
	19	AFM063XF4	0	0	0	0.8	0	0.11	0	0.275133	0.00226704
	28.31	ATA31G11	0	0	0	0.67	0	1.17	0	1.08106	0.322221
	32.8	GAAT5F06	0	0	0	0.3	0	0.98	0	0.972598	0.263156
	33.18	GATA84C01	0	0	0	0.29	0	0.96	0	0.964375	0.258803
	46.23	GATA70E11	0	0	0	0	0	0.36	0	0.13186	0
	59.03	GATA73E11	0	0	0	0.01	0.03	0.15	0	0	0
	63.3	ATA5A04	0.03	0	0	0	0.01	0.13	0.076895	0	0.000661128
	75.57	ATA21A03	0	0	0	0	0	0	0	0.000626272	0
	80.77	AFMA162ZH9	0.01	0	0	0.02	0	0.01	1.63637e-06	0	0
	80.87	ATA24F10	0.01	0	0	0.03	0	0.01	1.63637e-06	0	0
	88.41	GATA121A08	0.12	0	0	0	0	0	0.0534676	0	0.000135657
	91.13	AFM203XC5	0.08	0.06	0	0	0	0	0.0111191	0.00450109	0.0033834
	93.92	GATA87G01	0.03	0.3	0	0	0.09	0	0.0403995	0.0338757	0.043647
	100.92	GGAT1A4	0.07	0.12	0	0	0.04	0	0.0543242	0	0.00356685
	112.58	GATA115E01	0.02	0	0	0	0.23	0	0.0187291	0	0
	117.42	GGAA2F11	0.03	0	0	0	0.23	0	0.000515149	0	0
	125.41	GATA64A09	0.01	0	0	0	1.26	0	0.0310265	0	0
	134.7	GATA48G07A	0	0.18	0	0.01	2.78	0	0.446064	0	0.115051
	142.78	ATA29C03	0.75	0.09	0	0.05	4.62	0	1.92967	0	1.19606
	148.17	GGAA5D10	0.48	0	0	0.23	3.66	0	1.38684	0	0.746109
	157.89	AFM212XD6	0.24	0.06	0	0.53	1.65	0	1.04083	0.0239188	0.730799
	165.27	GGAA23C05	0.02	0.21	0	0.85	0.16	0	0.303455	0.193745	0.410579
	170.94	AFM198ZB4	0.08	0.05	0	1.25	0.01	0	0.0295572	0.112252	0.0894526
11	2.11	GGAA17G05	0.19	0	0	0.55	0.01	0	0.214368	0.0360172	0.167128
	8.97	ATA33B03	0.1	0	0	0.39	0.18	0	0.199533	0.283548	0.399119
	17.19	GATA23F06	0	0.07	0	0.08	0.18	0	0.00022421	0.120058	0.0430937
	21.47	GATA48E02	0	0.2	0	0.05	0	0	0	0.268881	0.00173604
	33.02	ATA34E08	0	0	0.11	0	0	0	9.48694e-08	0	0
	33.57	AFM081ZA5	0	0	0.12	0	0	0	0.000370291	0	0
	43.16	GATA6B09	0	0	0.42	0.09	0	0.03	0.0977596	0	0.0131708
	54.09	ATA1B07	0	0.19	0.07	0.06	0	0.04	0.106639	0.0111191	0.0620012
	58.39	GGAA5C04	0.03	0.35	0.2	0.08	0	0.09	0.220375	0.193606	0.338075
	60.09	AFM338WC1	0.03	0.38	0.2	0.15	0	0.13	0.230999	0.174384	0.329303
	67.48	AFMA131YE5	0.06	0.47	0.16	0.34	0	0.56	0.200315	1.01487	1.00527
	76.13	GATA90D07	0.05	0.43	0.08	0.46	0	1.19	0.0889491	1.96708	1.60196
	85.48	GATA30G01	0.31	0	0.09	0.37	0	1	0.176425	0.66373	0.689075
	98.98	AFM022TE1	0.1	0	0.14	0	0.07	0.23	0.215001	0.0481666	0.183495
	100.62	GATA28D01	0.08	0	0.12	0	0.14	0.16	0.245709	0.014966	0.154229
	105.74	GGAA7G08	0.01	0.11	0.03	0	0.06	0.09	0.110318	0.0403582	0.100054
	108.59	AFM120XE9	0	0.18	0.02	0	0	0.08	0.0311145	0.0845371	0.0723526
	113.13	GATA23E06	0	0.37	0	0	0	0.08	0	0.228495	0.0365565
	123	GATA64D03	0	0.84	0	0	0	0.03	0	0.444842	0.0360186
	131.26	AFM157XH6	0	0.43	0	0	0	0	0	0.25147	0.0208143
	147.77	AFM109XC3	0.04	0.33	0	0	0	0	0	0.00660972	0
12	0	AFM303XD9	0	0.09	0	0	0.43	0	0	0	0
	6.42	GATA4H03	0	0.1	0	0.19	0.45	0	0	0.000713674	0
	17.72	GATA49D12	0	0	0	0.65	1.15	0	0	0	0
	19.68	M273ZC9	0	0	0	0.68	1.06	0	0	0.00307315	0
	26.23	GATA11H08	0	0	0	0.55	0.59	0	0	0	0
	30.6	AFM345WE1	0	0	0	0.34	0.49	0	0	0	0
	36.06	GATA6C01	0	0	0	0.11	0.3	0	0	0	0
	48.7	ATA27A06	0	0.04	0	0.32	0.06	0	0	0	0
	56.25	GATA91H06	0.41	0.12	0	0.3	0	0	0.0212783	0.0259997	0.0235808
	68.16	GGAT2G06	0.34	0.07	0	0.06	0	0	0.00529847	0.00120213	0.00014286
	78.14	GATA73H09	1.36	0	0	0.37	0	0	0.446064	0.0514996	0.353868
	80.52	GATA3F02	1.05	0	0	0.52	0	0	0.273197	0.0259716	0.191888
	83.19	GATA26D02	0.85	0	0	0.67	0	0	0.0977596	0.295782	0.302956
	95.03	GATA63D12	0.47	0.05	0.02	0.02	0	0	0.269641	0	0.0376356
	104.12	GATA85A04	0.68	0.09	0	0	0	0.31	0.183265	1.01355e-05	0.0710719
	109.47	PAH	0.51	0.12	0	0	0	0.5	0.0451169	0.00690362	0.0218085
	125.31	ATA25F09	0.6	0	0	0	0.45	0.06	0.358754	0	0.0662619
	136.82	GATA4H01	0.01	0	0	0	1.67	0.42	0.320423	0	0.136417
	149.6	GATA32F05	0	0	0	0.08	0.13	1.42	0.000328477	0.181023	0.0746756
	160.68	ATA29A06	0	0	0	0.48	0	1.48	0	0.50344	0.0540843
	164.63	AFMA082ZE9	0	0	0	0.42	0.07	0.84	0	0.182441	0.00356556
	165.69	GATA13D05	0	0	0	0.4	0.1	0.68	0	0.14054	0.000138647
13	8.87	GATA23C03	0.01	0.2	0	0.04	0	0.03	0	0.479384	0.0463559
	25.08	AFM255ZE9	0	0.31	0.1	0.07	0	0	0	0.413996	0.11548
	25.8	GGAA29H03	0	0.3	0.12	0.08	0	0	0	0.413996	0.120366
	32.9	GATA86H01	0	0.82	0	0.29	0	0	0	1.12296	0.345796
	38.96	GATA6B07	0	0.38	0	0.97	0	0	0	1.1028	0.334401
	45.55	GATA29A09	0	0.21	0	1.78	0	0.12	0	2.87397	1.54408
	55.31	GATA64F08	0.05	0.11	0	1.48	0	0.12	0	2.47219	1.40791
	63.9	GATA7G10	0	0.02	0	1.73	0	0	0	1.93038	0.858687
	76.26	GATA43H03	0.21	0.12	0	0.3	0.07	0.05	0.00411788	0.539001	0.31186
	79.49	AFM155YB6	0.17	0.27	0	0.1	0.18	0.01	0.000811729	0.428657	0.221885
	82.93	ATA26D07	0.13	0.44	0	0.21	0.32	0	0	0.936031	0.524633
	84.87	AFM135XB8	0.04	0.44	0	0.36	0.44	0	0	1.14717	0.564788
	93.52	GATA51B02	0	0.26	0.25	0.37	0.63	0	0	1.02917	0.401004
	110.55	AFM309VA9	0	0	0.08	0.28	0.11	0.01	0	0	0
14	12.46	GATA74E02A	0.01	0	0	0	0	0	0	0	0
	12.56	GATA74E02Z	0.01	0	0	0	0	0	0	0	0
	25.87	GATA31B09	0	0	0	0	0	0	0	0	0
	28.01	GATA43H01	0	0	0	0.06	0	0	0	0	0
	40.68	ATA29G03	0	0	0	0.36	0	0.88	0	0.103325	0
	44.06	GATA4B04	0	0	0	0.45	0	1.32	0	0.188329	0
	55.82	GGAA10C09	0.08	0	0	0.15	0	0.25	0	0	0
	56.36	AFM292WE1	0.07	0	0	0.14	0	0.24	0	0	0
	66.81	ATA19H08	0.04	0	0	0.16	0	0.01	0.0403582	0	0
	69.18	AFM058YH2	0.15	0	0	0.14	0	0	0.0559584	0	0
	75.61	GGAA4A12	0.7	0.01	0	0.07	0	0	0.176557	0	0
	87.36	AFM210ZH4	0.48	0	0	0	0	0	0.0451169	0	0
	91.62	GATA30A03	0.37	0	0	0	0	0	0.00960508	0	0
	95.89	GATA193A07	0.3	0	0.01	0	0	0	0.000370291	0	0
	105	AFM304YA5	1.03	0	0	0	0	0	0.210764	0	0
	105.53	GGAA21G11	1.06	0	0	0	0	0	0.220852	0	0
	113.17	GATA168F06	0.81	0	0	0	0	0	0.0977596	0	0
	125.88	GATA136B01	0.86	0	0	0	0	0.01	0.101738	0	0
15	12.3	GATA88H02	0	0	0	0	0.48	0.1	0.0212626	9.70447e-05	0.00237383
	20.24	AFM248VC5	0.16	0.04	0	0	0.16	0.18	0.0249615	0.0457355	0.0399774
	25.86	AFMB293YG1	0.53	0.03	0	0	0	0.03	0.0861448	0	0.0154364
	31.46	ACTC	0.9	0.03	0	0	0	0	0.215791	0	0.0151485
	35.95	AFMB298WH9	0.79	0	0	0	0	0	0.144217	0	0
	43.47	GATA63A03	0.23	0	0	0	0	0	0.0119776	0	0
	51.21	AFM098YG1	0	0	0.02	0	0	0	0.00591707	0	0
	52.33	GATA50G06	0	0	0.02	0	0	0	0	0	0
	60.17	GATA151F03	0	0	0	0	0.02	0	0	0	0
	62.4	AFM205YE3	0	0	0	0	0.01	0	0	0	0
	71.28	AFM262XB1	0	0	0	0	0	0	0	0	0
	71.82	GATA85D02	0	0	0	0	0	0	0	0	0
	82.84	ATA28G05	0.08	0	0	0	0.03	0	0	0	0
	90.02	ATA24A08	0	0	0	0	0	0.21	0	0	0
	100.59	GATA73F01	0	0	0.01	0	0	0.2	0	0	0
	104.86	GATA22F01	0	0	0.03	0.11	0	0.17	0	0.0143926	0
	112.58	AFM164ZC9	0	0	0.02	0.24	0	0.07	0	0.0906185	0.0145795
	122.14	GATA27A03	0	0	0.05	0.06	0	0	0.0747112	0	0.00376497
16	10.36	AFM249YC5	0	0	0	0.04	0	0.04	0	0.0801801	0
	11.46	ATA41E04	0	0	0	0.03	0	0.04	0	0.129658	0
	18.07	AFM056YF6	0.01	0	0	0	0	0.18	0	0.0741877	0
	22.65	ATA3A07	0.01	0	0	0	0	0.33	0	0.0451169	0
	23.28	AFMB019ZH9	0	0	0	0	0	0.38	0	0.0644698	0
	29.97	GATA42E11	0	0	0	0	0	1.08	0	0.392024	0.0221589
	32.07	AFMB337ZC9	0	0	0	0	0	1.36	0	0.495451	0.0514717
	43.89	AFM049XD2	0.02	0	0	0	0.01	2.48	0	0.778747	0.16598
	50.6	GATA71H05	0.06	0	0	0	0.06	1.65	0	0.135352	0.00127599
	57.79	GGAA3G05	0	0	0	0	0.01	0.97	0	0.00660972	0
	63.78	ATA55A11	0.12	0.01	0	0	0.13	0.23	0	0	0
	71.77	GATA22F09	0.08	0.04	0.03	0	0.05	0.08	0	0	0
	81.15	GATA67G11	0.3	0	0	0	0.06	0	0.000811729	0	0
	87.62	GATA81D12	0.14	0	0	0	0.11	0	0	0	0
	100.39	AFM350VD1	0	0	0	0	0.44	0	0	0	0
	111.12	AFMB297ZC1	0.48	0	0	0	0.09	0	0.0451169	0	0
	113.52	AFM031XA5	0.69	0	0	0	0.04	0	0.12239	0	0.00038292
	124.73	GATA11C06	0.53	0	0.08	0.04	0	1.6	0.0364227	0.233889	0.181136
	130.41	GATA71F09	0.11	0	0	0.22	0	2.28	0	0.658478	0.244736
17	0.63	GTAT1A05	0.29	0.24	0	0	0	0	0.183265	0	0.0289584
	10.72	GAAT2C03	0.62	0.02	0	0	0	0	0.162456	0	0
	22.24	AFMB336ZG9	0.03	0.22	0.26	0	0	0	0.00240805	0.0280943	0.00834722
	22.34	GATA8C04	0.03	0.22	0.26	0	0	0	0.00240805	0.0242508	0.00681185
	23.56	GATA64B04	0	0.24	0.2	0	0	0	0	0.0180102	0
	31.96	AFM290VC9	0	0.3	0	0	0	0	0	0.0652271	0
	32.06	ATA78D02	0	0.65	0	0	0	0	0	0.22454	0
	36.14	AFM191XH12	0.02	0.79	0	0	0	0	0	0.315332	0.109921
	43.01	AFMB357YG9	0.29	0.77	0.03	0	0.15	0.01	0.0573181	0.126664	0.129616
	44.62	GATA185H04	0.32	0.73	0.05	0	0.2	0.03	0.150545	0.10985	0.199622
	50.74	GGAA9D03	0.06	0.37	0.03	0	0.51	0	0.0549876	0.00960508	0.0303479
	56.48	GGAA7D11	0	0.12	0	0	0.32	0	0	0.000190135	0
	62.01	GATA25A04	0.02	0.71	0.03	0.01	0.45	0	0.0336831	0.191098	0.148015
	66.85	ATC6A06	0	1.16	0	0.01	0.06	0	0	0.429004	0.117658
	82	GATA49C09	0.28	0.71	0	0.15	0	0.18	0	0.269351	0.0833378
	89.32	ATA43A10	0.37	0.51	0	0	0	0.5	0.000811729	0.476048	0.251352
	93.27	AFM292VH9	0.45	0.3	0	0	0	0.25	0.00216982	0.223585	0.108121
	100.02	GATA28D11	0.18	0	0.01	0	0	0.01	0	0	0
	103.53	AFM049XC1	0.25	0.01	0.01	0	0	0.04	0	0.0012917	0
	116.86	AFM044XG3	0.43	0.03	0	0	0	0.26	0.00141388	0.0898327	0.0341229
	126.46	AFM217YD10	0.21	0.1	0	0	0	0.64	0	0.175019	0.0593909
18	0	AFM178XC3	0	0	0.38	0	0	0	0	0	0
	2.84	GATA178F11	0	0	0.38	0	0	0	0	0	0
	6.94	AFM321XC9	0.02	0	0.26	0	0	0	0	0	0
	12.81	GATA88A12	0.04	0	0.15	0	0	0	0.0110831	0	0
	28.1	ACT1A01	0.06	0	0.32	0	0.01	0	0.0312758	0	0
	41.24	GATA11A06	0.01	0.14	0.35	0	0	0	0.0352357	0	0
	52.86	AFM311WE5	0.12	0	0.14	0	0	0	0.00492472	0	0
	54.4	GATA64H04	0.14	0	0.11	0	0	0	0.00323996	0	0
	62.84	AFMA224WB1	0.25	0	0.05	0.01	0	0	0	0	0
	64.48	GATA13	0.25	0	0.04	0.01	0	0	0	0	0
	71.32	AFM295XH1	0.1	0	0	0.08	0	0	0	0.00591707	0
	74.93	GATA6D09	0.04	0.01	0	0.04	0.01	0	0	0.00329262	0
	80.41	ATA23G05	0.18	0	0	0.09	0.28	0	0	0	0
	88.62	ATA7D07	0	0	0	0.01	0.18	0.01	0	0	0
	96.48	AFM248YB9	0.08	0	0	0.02	0	0	0	0	0
	99.04	GATA7E12	0.12	0	0	0.01	0	0	0	0	0
	106.81	ATA82B02	0.14	0.02	0	0	0	0.04	0	0	0
	115.89	GATA177C03	0.15	0.64	0	0	0	0.3	0	0.327689	0.088162
	116.44	ATA1H06	0.01	0.51	0	0	0	0.21	0	0.228767	3.3066e-06
19	9.84	GATA44F10	0	0	0	0.33	0	0	0	0	0
	20.01	AFM164ZB8	0	0	0	0.67	0	0	0	0	0
	20.75	GATA21G05	0	0	0	0.66	0	0	0	0	0
	26.37	AFMA299ZC5	0	0	0	0.8	0	0	0	0	0
	32.94	GATA23B01	0	0	0	0.98	0	0	0	0.0861448	0
	36.22	AFM224YE9	0	0	0	1.05	0	0	0	0.00960508	0
	42.28	AFM256YC9	0.03	0	0.41	1.07	0	0.07	0.0780429	0.158498	0.175073
	42.38	GATA66B04	0.03	0	0.42	1.06	0	0.07	0.0819586	0.158498	0.179033
	51.88	GGAA2A03	0.29	0	0.68	0.27	0.34	0.29	0.659693	0.0364873	0.481581
	54.01	AFM295XG9	0.42	0	0.71	0.16	0.26	0.3	0.736498	0.0367963	0.537975
	58.69	MFD235	0.77	0	0.66	0.12	0.08	0.27	0.753205	0.0610011	0.596045
	68.08	MFD139	0.27	0	0.09	0.09	0.02	0.04	0.00814444	0.00213595	0.00106402
	78.08	MFD232	0.29	0	0.04	0.26	0	0.04	0.0198861	0	0.000662643
	87.66	GATA29B01	0.64	0	0	0.36	0	0	0.0481666	0.148682	0.136017
	100.61	MFD238	0.19	0	0	0.96	0	0	0	0.737653	0.391915
20	2.13	AFM077XD3	0.05	0	0	0	0	0	0	0	0
	2.83	AFM248YC5	0.06	0	0	0	0	0	0	0	0
	12.12	GATA51D03	0.11	0	0.02	0	0.06	0	0.234703	0	6.26225e-05
	24.7	AFM218YB5	0.14	0.03	0.34	0	0	0	0.256044	0.173245	0.349764
	32.3	AFM120XC7	0.47	0.13	0.12	0	0	0.29	0.181933	0.572172	0.621188
	32.94	GATA81E09	0.5	0.13	0.11	0	0	0.32	0.176026	0.572172	0.614268
	39.25	AFM197XB12	0.69	0	0.15	0	0	0.03	0.163959	0.0130686	0.0996114
	39.35	GGAA7E02	0.68	0	0.16	0	0	0.03	0.163959	0.0112804	0.0964241
	47.52	GATA29F06	0.69	0	0.05	0	0	0.13	0.12239	0.0823842	0.15074
	54.09	GATA42A03	0.27	0.04	0.02	0	0	0.75	0.0276538	0.579915	0.406299
	62.32	GATA47F05	0.1	0	0.1	0	0.13	0.13	0.287709	0.195907	0.399175
	79.91	GATA45B10	0	0	0	0	0.54	0.86	0.333866	0.708052	0.904501
	95.7	AFM046XF6	0	0.1	0	0.02	0.02	0	0	0.0312758	0
	98.09	AFM218XE7	0	0.1	0	0	0.02	0	0	0.0353774	0
21	2.99	GATA11C12	0	0	1.07	0	0	0	0.0861448	0	0
	13.05	GGAA3C07	0.02	0	1.11	0	0.04	0	0.267664	0	0.00164029
	19.39	AFM344WF5	0	0	1.6	0	0.01	0	0.26824	0	0.00168526
	24.73	GATA129D11	0	0	1.5	0	0	0	0.291974	0	0.00400948
	27.4	AFM211ZG9	0	0	1.83	0.01	0.01	0	0.53368	0	0.0643646
	35.45	AFM261ZG1	0	0	1.88	0	0.02	0.01	0.920742	0	0.409607
	36.77	ATA27F01	0	0	1.75	0	0.02	0.03	0.871667	0	0.407839
	40.49	GATA188F04	0	0	2.29	0	0.02	0.04	0.598522	0	0.229415
	45.87	AFM234XG9	0	0.01	2.25	0	0.01	0.03	0.532401	0	0.192458
	57.77	GATA70B08	0	0.19	0.91	0	0	0.02	0.0824234	0.0879783	0.122489
22	4.06	AFM217XF4	0	0.27	0.51	0.12	0	0.73	0.495451	0.330105	0.714537
	19.32	MFD313	0	0.11	0.57	0.46	0	0	0.380249	0.00905704	0.226407
	28.57	GATA21F03	0	0	0.13	0.44	0	0	0.215791	9.48694e-08	0.087001
	32.39	GATA6F05	0	0	0.33	0.38	0	0	0.051289	0.0480864	0.0635048
	36.22	GATA11B12	0	0	0.05	0.43	0	0	0	0.163794	0.0441994
	45.82	GGAT3C10	0	0	0.04	0	0	0	0	0.000218956	0
	46.42	AFM261XD9	0	0	0.04	0	0	0	0	1.63637e-06	0
	51.54	AFM164TH8	0	0	0.05	0	0	0	0	0.0034661	0
